# Supplementary material for: Genetic characterization of Echinococcus isolates from various intermediate hosts in the Qinghai-Tibetan Plateau Area, China
Source: Parasitology. 2019 Jun 21;146(10):1305–12. doi: 10.1017/S0031182019000544 (PMC6700708; doi:10.1017/S0031182019000544)
Supplement: Supplementary file 1 [file S0031182019000544sup.zip]

Archive with 2 entries (2 files):
- S0031182019000544sup001.doc
- S0031182019000544sup002.doc
